# Supplementary material for: Randomized trial of two doses of vitamin D3 in preterm infants <32 weeks: Dose impact on achieving desired serum 25(OH)D3 in a NICU population
Source: PLoS One. 2017 Oct 10;12(10):e0185950. doi: 10.1371/journal.pone.0185950 (PMC5634602; doi:10.1371/journal.pone.0185950)
Supplement: S3 File — (XLSX) [file pone.0185950.s003.xlsx]

## Sheet: Sheet1
Subject #	Group #	Month of birth	CGA at birth	Birth weight	Birth weight %ile	birth length	birth length %ile	Birth head circumference	Birth HC %ile	race	maternal race	gender	conversion for nmol/L to ng/mL	25(OH)D V1 (cord) nmol/L	25(OH)D V1 (cord) ng/mL	25(OH)D V2 nmol/L	25(OH)D V2 ng/mL	25OH)D V3 nmol/L	25OH)D V3 ng/mL	25(OH)D V4 nmol/L	25(OH)D V4 ng/mL	25(OH)D V5 nmol/L	25(OH)D V5 ng/mL	25(OH)D V6 nmol/L	25(OH)D V6 ng/mL	# of study Vitamin D doses		D intake week 1 (IU average/day)	D source	D intake week 2 (IU)	source	D intake week 3 (IU)	source	D intake week 4 (IU)	source	D intake week 5 (IU)	source	D intake week 6 (IU)	source	D intake week 7 (IU)	source	D intake week 8 (IU)	source	D intake week 9 (IU)	source	D intake week 10 (IU)	source	D intake week 11 (IU)	source
1	0	5	31	1184	9	39.5	16	26.3	5	0	0	1	2.496	23.5048	9.417	91.8095	36.7827	129.275	51.793							43		148.7	1040 TPN, 0.5 MBM20, 0.2 DHM	141.5	780 TPN, 3.8 MBM20, 140.2 MBM22, 66.5 MBM24	269.5	MBM24/MBM24BP	416	1069.2 MBM24BP, 1842.8 PEF24	525.7	456.2 MBM24BP, 3223.4 PEF24, 0.2 MBM20	618	77.2 MBM24BP, 4251 PEF24	713	PEF24	822.7	5655 PEF24, 104.2 NS
2	0	6	31.4	1694	37	41.5	29	31	79	1	1	0	2.496	70.1626	28.11	42.4112	16.9917	67.298	26.9623	90.1048	36.0997					76		228.2	520 TPN, 3.2 MBM20, 1035 PEF24, 39 MBM24	385	2433.6 PEF24, 261.1 MBM24	467.3	257.4 PEF24, 2883.5 PEF27, 130.2 MBM27	556	2211.7 PEF27, 0.2 MBM20, 51 MBM27, 119.6 MBM24, 1579.5 PEF24	683.7	4487 PEF24, 298.9 MBM24	721.1	4524 PEF24, 524.6 MBM24	811.6	5284.5 PEF24, 396.5 MBM24	878.8	5499 PEF24, 652.7 MBM24
3	1	6	32	1604	26	41	20	29.5	41	0	0	1	2.496	28.9569	11.6013	59.6294	23.89									24		131.8	780 TPN, 7.5 MBM20, 85.8 PEF24, 49.6 MBM22	239.5	35.1 PEF24, 64.3 MBM22, 1955.4 MBM24/MBM24BP	365.4	MBM24BP	292.6	1609.7 MBM24BP, 140.7 NS, 5.3 MBM20
4	0	6	28	1295	74	36	20	26.5	51	0	0	0	2.496	46.9481	18.8093	92.6083	37.1027	212.904	85.298	254.657	102.026	169.453	67.8897	139.363	55.8347	103		113	780 TPN, 1.2 DHM	145.1	920 TPN, 3.2 DHM, 1.4 MBM, 91.1 DHM22	294.8	1200 TPN, 3.7 DHM, 860 PEF24	341.9	1200 TPN, 1193.4 PEF24	353.1	800 TPN, 1673.1 PEF24	478.7	3038.1 PEF24, 312.5 PEF27	595.3	PEF27	668.9	PEF27
5	1	7	30.6	1570	70	41	15	27	8	0	0	0	2.496	89.1937	35.7347	104.834	42.0007									26		80.4	520 TPN, 6.5 DHM, 2.5 MBM, 34.1 DHM22	396.1	74.4 DHM22, 146.4 DHM24, 2178.2 PEF24, 375.8 MBM24	373.6	170.8 MBM24, 2036.5 MBM27, 408 PEF27	480.2	2187.4 PEF27, 1173.9 MBM27	424.6	793.4 PEF27, 178.6 MBM27, 1799.9 PEF24, 5 MBM, 195.4 NS	68.7	3.7 MBM, 65 NS
6	1	7	31.6	1315	9	39	5	27	4	0	0	1	2.496	59.2875	23.753	145.285	58.207	244.368	97.904							58		112.3	780 TPN, 3.1 DHM, 3 MBM	278.3	260 TPN, 1.1 MBM, 81.2 MBM22, 979.7 MBM24, 626 PEF24	375.9	1139.5 MBM24, 1491.8 PEF24	409.6	1849.5 MBM24, 1017.9 PEF24	521.7	1187.1 MBM24, 2464.8 PEF24	546.6	1852 MBM24, 1973.4 PEF24	555.4	1910.5 MBM24, 1977.3 PEF24	359.1	1714.1 MBM24, 799.5 PEF24
7	0	7	31.6	1320	9	41	20	26.5	2	0	0	1	2.496	53.1307	21.2863	123.756	49.5817									58		112.3	780TPN, 3.1 DHM, 3 MBM	249.9	260 TPN, 1.1 DHM, 79.4 MBM22, 783 MBM24, 626 PEF24	363.4	1116.3 MBM24, 1427.4 PEF24	391.9	1770.2 MBM24, 973.1 PEF24	513.4	1182.2 MBM24, 2410.2 PEF24	558.2	1877.6 MBM24, 2030 PEF24	624.6	2013 MBM24, 2359.5 PEF24	455.4	2037.4 MBM24, 1150.5 PEF24
8	0	7	30.7143	1520	37	38.5	9	27	11	0	0	0	2.496	51.4292	20.6047	84.4796	33.846	237.488	95.1473							44		160.9	520 TPN, 2.3 MBM, 74.4 MBM22, 529.5 MBM24	299.5	260 TPN, 776 MBM24, 1060.3 MBM27	355.6	MBM27	407	MBM27	442.8	MBM27	444.8	MBM27	483.4	733.7 MBM27, 1140 PEF24, 1470.1 MBM24, 0.7 MBM, 39.1 NS	318.8	408.7 MBM24, 226.6 NS, 2.3 MBM
9	1	7	32.5	1875	50	45	78	29.5	39	0	0	1	2.496	64.4684	25.8287	69.3206	27.7727	121.08	48.5097	165.565	66.332					78		234	520 TPN, 2.3 MBM, 314.8 MBM24, 800.9 PEF24	539.2	653.4 MBM24, 3499.2 PEF24	625.3	320.8 MBM24, 4059.1 PEF24	692.3	PEF24	769.3	PEF24	325.5	1458 PEF24, 121.7 Ali20, 699.1 Ali24	221.3	Ali24	220.8	Ali24
10	1	8	25	710	34	30	7	24	73	0	0	0	2.496			91.817	36.7857									9		103.1	720 TPN, 1.4 MBM	120.1	840 TPN, 0.8 MBM	128	840 TPN, 3.8 MBM, 52 MBM22	215.7	760 TPN, 198.9 MBM22, 551.2 MBM24	178.9	317.2 MBM24, 935.1 PEF24
11	0	10	28.1	1060	36	33.5	3	25.5	20	0	0	1	2.496	46.6752	18.7	82.0776	32.8837	95.581	38.2937							40		223.2	1560 TPN, 2.4 MBM	265.4	1820 TPN, 7.8 MBM, 30 MBM22	217.1	260 TPN, 38.6 MBM22, 1221.3 MBM24	234.4	389.7 MBM24, 1073.8 MBM27, 177 MBM30	281.6	1501.0 MBM27, 470.3 MBM30	323	MBM27	339.1	2180.0 MBM24, 193.7 MBM27	380.3	MBM24
12	0	10	31	1976	76	39	13	32	97	1	1	0	2.496	24.0756	9.64567	45.0045	18.0307									17		339.2	1560 TPN, 8.2 MBM, 118.1 MBM22, 688.2 PEF24	600.2	1.1 MBM20, 45.9 MBM22, 4154.3 PEF24	633.7	1.6 MBM, 216.1 NS, 4218.5 PEF24	212.7	NS
13	1	10	25.1429	760	43	32.3	29	20.5	3	0	0	1	2.496			111.184	44.545	187.779	75.232	157.498	63.1	108.777	43.5807	127.757	51.1847	122		103.1	1.8 MBM, 720 TPN	120.6	4.5 MBM, 840 TPN	184.9	2.3 MBM, 167.9 MBM 22, 283.9 MBM 24, 840 TPN	176.6	240 TPN, 818.5 MBM 24, 177.7 MBM 27	194	MBM 27	230.4	MBM 27	236.5	MBM 27	250.7	MBM 27	320.8	MBM 27	346.5	MBM 27 with Neosure powder	377.5	MBM 27
14	0	10	30.6	1430	30	39	14	27.5	20	1	1	0	2.496	28.0908	11.2543	48.3991	19.3907									18		236.2	1560 TPN, 5.4 MBM, 35.5 MBM22, 52.5 PEF24	206.2	178.1 MBM22, 1265.2 MBM24	302.8	MBM24	351.8	2346.3 MBM24, 116.6 PEF24	121	594 MBM24, 38.9 PEF24, 21.5 MBM, 192.7 NS	69.4	13 MBM, 195.3 NS
15	0	10	31.6	1570	26	44	69	29	33	1	1	0	2.496	36.7428	14.7207	133.05	53.3053									23		231.9	1560 TPN, 10.7 MBM, 75.8 PEF24, 52.6 MBM22	271.7	173.2 MBM22, 1728.5 MBM24	338.6	MBM24	346.4	2174.0 MBM24, 250.9 MBM22	185.1	MBM22
16	1	11	26	810	35	32	11	23	22	0	0	1	2.496			99.7393	39.9597	148.106	59.3373	216.62	86.7867	165.422	66.2747			98		120.4	3.1 MBM, 840 TPN	104	7.8 MBM, 720 TPN	154.7	53.2 MBM 22, 513.2 MBM 24, 516.6 MBM 27	190.6	MBM 27	216.2	MBM 27	259.9	MBM 27	317.2	2178.5 MBM 27, 41.6 MBM 24	338.6	MBM 24	319.9	MBM 24	405.6	MBM 24	457.3	MBM 24
17	1	12	32.1	2005	62	44	63	30	51	1	1	0	2.496	62.7885	25.1557	150.015	60.102	129.49	51.879							47		387.1	1560 TPN, 28.8 PEF24, 2.7 MBM, 1117.9 MBM 24	372.2	MBM 24	382.1	MBM 24	331.8	MBM 24	167.1	968.2 MBM 24, 14.2 MBM, 187.6 Neosure	96.7	32.7 MBM, 644.5 Neosure	58.5	37.0 MBM, 255.3 Neosure
18	0	1	31.1	990	3	36	1	26.5	6	0	0	0	2.496			117.949	47.2553	221.571	88.7703							53		163.7	1120 TPN, 3.5 MBM, 22.6 MBM 22	261	168.9 MBM 22, 617.8 MBM 24, 0.6 MBM, 1040 TPN	264.6	32.5 MBM, 1820 TPN	169.1	6.1 MBM, 236.8 MBM 22, 940.9 MBM 24	306.5	MBM 24	340.1	MBM 24	333.3	MBM 24	273.6	1336.5 MBM 24, 579.6 MBM 27	180.3	1184.4 MBM 24, 78.0 MBM 27 with Neosure	43.9	MBM 27 with Neosure powder
19	1	2	32.4	1660	21	46	85	28.5	15	0	0	0	2.496	76.9833	30.8427	186.019	74.527									24		199.9	1040 TPN, 52.5 MBM, 128.5 MBM 22, 178 MBM 24	310.6	MBM 24	348.9	MBM 24	310.5	1120.3 MBM 24, 1053.4 MBM 27	254.3	MBM 27
20	1	2	30.1	1600	65	39.5	33	28.8	65	1	1	1	2.496	19.9405	7.989	92.1964	36.9377			172.655	69.1727					36		224	1560 TPN, 7.8 MBM	312.2	2.2 MBM, 95.5 MBM 22, 1568.2 MBM 24, , 520 TPN	352.3	MBM 24	375.6	MBM 24	439.6	MBM 24	491.1	3397.7 MBM 24, 39.8 MBM 22	237.8	962.7 MBM 22, 5.3 MBM 20, 458.5 Neosure
21	1	2	30.1	1255	25	39.5	33	28	45	1	1	1	2.496	17.4221	6.98	105.762	42.3727									33		224	1560 TPN, 7.4 MBM	198.2	520 TPN, 1.9 MBM, 85.7 MBM 22, 1299.7 MBM 24	281	MBM 24	325.7	MBM 24	372.5	MBM 24	400.5	MBM 24
22	0	3	32.3	1466	12	40.5	11	28	9	0	0	1	2.496	26.4526	10.598	85.7176	34.342	64.9676	26.0287							42		309	1300 TPN, 4.1 MBM, 29.4 MBM 22, 829.2 MBM 24	131.5	677.2 MBM 24, 10.8 MBM, 220.3 MBM 22, 12 MBM 22 with Alimentum	13.7	11.4 MBM, 26.5 MBM 22 with Neocate, 58.2 MBM 24/Neoc	40.3	12.2 MBM 24/Neoc, 269.8 MBM 27/Neoc	43.7	MBM 27 with Neocate powder	49.3	210.7 MBM 27/Neoc, 50 IU MBM 27 with Alimentum, 84.1 Alimentum 27	67.2	78.1 MBM 27/Alim, 47.2 Alimentum 27, 58.2 MBM 24/Neosure, 85.2 Neosure 24
23	1	2	24.1	640	36	31	20	21	12	1	1	0	2.496	41.3912	16.583	126.575	50.7113	294.076	117.819							46		120	840 TPN, 2 MBM	162	840 TPN, 5.2 MBM, 59.4 MBM 22, 229.3 MBM 24	138.3	464.5 MBM 24, 143.6 MBM 27, 360 TPN	224.6	720 TPN, 423.4 MBM 27, 428.9 MBM 30	161.9	MBM 30	180.8	MBM 30	222.1	MBM 30	265.8	MBM 30	227.2	MBM 30
24	0	3	31.3	1515	29	43	62	28.5	30	0	0	1	2.496	27.857	11.1607	80.5576	32.2747	170.169	68.1767							39		308	1820 TPN, 5.3 MBM, 69.8 MBM 22, 263.7 MBM 24	305.9	1834.3 MBM 24, 307.2 PEF24	391.7	1741.6 MBM 24, 1000.3 PEF24	416.4	1561.0 MBM 24, 1353.6 PEF24	426.1	1675.1 MBM 24, 1307.5 PEF24	320.5	1123.8 MBM 24, 1119.4 PEF24	314.4	222.2 MBM 24, 92.2 PEF24
25	0	3	29.2	1200		36	8	26	18	0	0	0	2.496	37.1688	14.8913	84.5869	33.889	65.134	26.0953							45		289.9	1820 TPN, 4.5 MBM, 126.7 MBM 22, 78.4 MBM24	205.8	1098.9 MBM 24, 341.5 MBM 27	252.2	MBM 27	227	MBM 27	319.9	MBM 27	376.6	MBM 27	385.2	MBM 27	308.8	724.5 MBM 27, 202.0 MBM 24
26	0	3	31.5	1381	14			27.5	6	0	0	1	2.496	48.9981	19.6307	94.7856	37.975	114.083	45.7063							31		234.3	1560 TPN, 11.1 MBM, 69.1 PEF24	410.9	PEF24	464.6	PEF24	529.4	PEF24	604.8	PEF24	496.8	PEF24
27	1	3	32	1990	64	44	66	29.5	39	0	0	0	2.496			128.472	51.4713									26		316.4	1560 TPN, 6.5 MBM, 137.7 MBM 22, 510.8 MBM 24	365.7	MBM 24	321.1	MBM 24	199.9	1247.4 MBM 24, 148.5 Neosure, 3.1 MBM	1145.2	4.1 MBM, 301.0 Neosure 24, 501.3 MBM 24	185.3	267.3 MBM 24, 288.5 Neosure 24
28	1	3	31.5	1470	20	41.5	32	28	16	0	0	1	2.496	44.6668	17.8953	116.403	46.6357									22		268	1560 TPN, 6.7 MBM, 86.3 MBM 22, 223.3 MBM 24	341.4	1671.5 MBM 24, 716.2 PEF24	596.6	1 MBM, 105.7 MBM 24, 3880.3 PEF24	528.6	1 MBM, 2246 PEF24, 397 Neosure
29	0	3	29.5	1380	42	39	33	28.5	66	1	1	1	2.496	51.6273	20.684	53.1615	21.2987									30		236.4	1560 TPN, 7 MBM, 87.5 MBM 22	269	57.5 MBM 22, 1530 MBM 24, 295.7 PEF24	451	541.7 MBM 24, 2615.0 PEF24	517.6	403.9 MBM 24, 1.3 MBM 20, 3216 PEF24	613.2	78.2 MBM 24, 4214.4 PEF24	488.2	1661 PEF24, 291.8 Neosure
30	0	3	29.4	1510	67	42	81	28.4	67	1	1	0	2.496			38.6115	15.4693	106.127	42.5187							43		267.1	1820 TPN, 11.8 MBM	324.2	780 TPN, 1.6 MBM, 58.8 MBM 22, 1429.2 MBM 24	315.8	MBM 24	361.5	MBM 24	398.8	MBM 24	465	MBM 24	411.9	394.7 MBM 22, 2488.9 MBM 24	372.1	1039.5 MBM 24, 676.3 MBM 22, 883.1 Neosure, 5.7 MBM	122.2	12.6 MBM, 231.8 Neosure
31	withdraw
32	1	4	27.3	1200	74	33	5	26	57	1	1	0	2.496	25.7229	10.3057	42.9528	17.2087	104.41	41.831	161.256	64.6057					54		112.1	780 TPN, 4.5 MBM	152.9	260 TPN, 6.1 MBM 20, 304.8 MBM 22, 499.2 PEF24	359.5	259.0 MBM 22, 1.4 MBM 20, 2256 PEF24	410.5	335.0 MBM 24, 2538.2 PEF24	460	341.0 MBM 24, 2876.2 IU PEF24	1853.8 IU (264.8/d)	293.8 PEF24, 1560 TPN	260.5	1820 TPN, 3.4 MBM 20	384.4	1040 TPN, 7.5 MBM 20, 116.3 MBM 22, 314.8 MBM 24, 1209.6 PEF24	441.7	2294.4 PEF24, 159.1 MBM 22, 638.2 Neosure22	233.3	1440.1 Neosure, 192.8 MBM 22	225	1458.8 Neosure, 116.3 MBM 22
33	1	4	27.3	1190	72	34	12	26	57	1	1	0	2.496	19.2125	7.69733	49.425	19.8017	81.9861	32.847	187.084	74.9533					66		112.1	780 TPN, 4.5 MBM	172.3	780 TPN, 3.3 MBM 20, 202.0 MBM 22, 220.8 PEF24	335.6	213.8 MBM 24, 0.4 MBM 20, 2135.0 PEF24	387.8	302.9 MBM 24, 2411.5 PEF24	457.1	360.0 MBM 24, 2839.7 PEF24	3553.8 IU (507.7/d)	159.2 MBM 24, 3394.6 PEF24	624	PEF24	685.8	4800 PEF24, 0.4 MBM 20	3394.5 IU (484.9/d)	2592 PEF24, 140.8 MBM 22, 661.7 Neosure22	1630.6 IU (232.9/d)	1456.2 Neosure, 174.4 MBM 22	226.7	110.2 MBM 22, 1477.0 Neosure
369 screened
315 not eligible, 54 eligible
21 no, 33 yes (one consented but immediately withdrew)
Group:
0=400 IU
1=800 IU
Race:
0=white
1=non-white
Gender:
0=male
1=female
0=no
1=yes
Method of Delivery:
0=vaginal
1=c-section
[truncated: 48 more columns]
